# Supplementary material for: An Unsupervised Algorithm for Host Identification in Flaviviruses
Source: Life (Basel). 2021 May 14;11(5):442. doi: 10.3390/life11050442 (PMC8157105; doi:10.3390/life11050442)
Supplement: Supplementary file 1 [file life-11-00442-s001.zip]

Archive with 3 entries (2 files):
- supplementary/
- supplementary/5-Truong_MDPI_Supplementary_Tables_rev.pdf
- supplementary/Truong_MDPI_Supplementary_Figures_rev.pdf
